# Supplementary material for: Acute-phase Serum Cytokine Levels and Correlation with Clinical Outcomes in Children and Adults with Primary and Secondary Dengue Virus Infection in Myanmar between 2017 and 2019
Source: Pathogens. 2022 May 9;11(5):558. doi: 10.3390/pathogens11050558 (PMC9144711; doi:10.3390/pathogens11050558)
Supplement: Supplementary file 1 [file pathogens-11-00558-s001.zip]

Archive with 1 entries (1 files):
- pathogens-1618454-supplementary-done.pdf
